# Supplementary material for: Global Assessment of Extinction Risk to Populations of Sockeye Salmon Oncorhynchus nerka
Source: PLoS One. 2012 Apr 12;7(4):e34065. doi: 10.1371/journal.pone.0034065 (PMC3325247; doi:10.1371/journal.pone.0034065)
Supplement: Table S1 — Sockeye salmon populations metadata. (XLS) [file pone.0034065.s001.xls]

## Sheet: Table S1
Table S1. Sockeye salmon population metadata. 'Assessment status' indicates whether the status of a given population could be assessed using quantitative criteria ('DD' = Data Deficient, 'E' = Evaluated, 'EXT' = Extinct). The value provided under 'Sites assessed' is the number of spawning sites for which trend data were available for the assessment. The location of the populations are indicated i…
Population short name	Population ID	Population full name	Continent	Country	State/Province/Oblast	Assessment status	Sites assessed
OkhotskCold	1	SEA OF OKHOTSK CURRENT (COLD)	AS	RUS	Khabarovsk/ Magadan	DD	0
Shelikhov	2	SHELIKHOV GULF (COLD)	AS	RUS	Magadan/ Koryakia	DD	0
PenzIntracoast	3	PENZHINA INTRACOASTAL	AS	RUS	Magadan/ Koryakia	DD	0
WKamCur	4	WESTERN KAMCHATKA CURRENT (WARM)	AS	RUS	Kamchatka/ Koryakia	E	1
OkOyMix	5	OKHOTSK-OYASHIO MIXING	AS	RUS	Kamchatka	DD	0
BeringKam	6	BERING SLOPE/KAMCHATKA CURRENTS	AS	RUS	Kamchatka/ Koryakia/ Chukotka	DD	0
KamRiver	7	KAMCHATKA RIVER	AS	RUS	Kamchatka	E	1
AnadyrCur	8	ANADYR CURRENT	AS	RUS	Chukotka	DD	0
Velikaya	9	VELIKAYA RIVER	AS	RUS	Chukotka	DD	0
AnadyrRiver	10	ANADYR RIVER	AS	RUS	Chukotka	DD	0
KanchRiver	11	KANCHALAN RIVER	AS	RUS	Chukotka	DD	0
WestArcCurr	12	WESTERN ARCTIC CURRENT (COLD)	AS	RUS	Chukotka	DD	0
BeringAKmix	13	BERING-ALASKAN MIXING	NA/AS	US/RUS	Kamchatka/AK (AK)	E	1
EastArc	14	EASTERN ARCTIC (COLD)	NA	US	AK	DD	0
EastArcCurr	15	EASTERN ARCTIC CURRENT (WARM)	NA	US	AK	DD	0
Noatak	16	NOATAK RIVER	NA	US	AK	DD	0
Kobuk	17	KOBUK RIVER	NA	US	AK	DD	0
YukonInf	18	YUKON RIVER INFLUENCE	NA	US	AK	E	3
YukonRiver	19	YUKON RIVER	NA	US	AK	DD	0
SEBering	20	SOUTHEAST BERING SEA INNER SHELF (BRISTOL BAY)	NA	US	AK	E	38
Kuskokwim	21	KUSKOKWIM RIVER	NA	US	AK	E	1
WGulfAlaska	22	ALASKA COASTAL DOWNWELLING, WESTERN GULF OF ALASKA	NA	US	AK	E	6
Kodiak	23	KODIAK ISLAND	NA	US	AK	E	12
Cook	24	COOK INLET	NA	US	AK	E	8
PWS	25	PRINCE WILLIAM SOUND	NA	US	AK	E	2
Copper	26	COPPER RIVER	NA	US	AK	E	2
EGulfAlaska	27	ALASKA COASTAL DOWNWELLING, EASTERN GULF OF ALASKA	NA	US	AK	E	6
Alsek	28	ALSEK RIVER	NA	CAN/US	AK/BC/YK	E	2
TF_Northa	29	TRANSBOUNDARY FJORDS: North	NA	CAN/US	AK/BC	E	8
TF_Petersburg	30	TRANSBOUNDARY FJORDS: Petersburg Lk/N Kupreanof Is	NA	US	AK	DD	0
TF_Kah	31	TRANSBOUNDARY FJORDS: Kah Sheets Lk/S Kupreanof Is	NA	US	AK	DD	0
TF_Mid	32	TRANSBOUNDARY FJORDS: Kunk Lk/E Etolin Is	NA	US	AK	DD	0
TF_Shipley	33	TRANSBOUNDARY FJORDS: Shipley Lk/N Kosciusko Is	NA	US	AK	DD	0
TF_South	34	TRANSBOUNDARY FJORDS: South	NA	US	AK	DD	0
Stikine_Lowerb	35	STIKINE RIVER, LOWER	NA	CAN/US	AK/BC	E	6
Outer_WHGwaii	36	OUTER ISLANDS: W Hadai Gwaii	NA	CAN	BC	E	2
NassSkeena_North	37	NASS-SKEENA ESTUARY: Lake McDonald	NA	CAN/US (US)	AK/BC (AK)	E	1
NassSkeena_Hugh	38	NASS-SKEENA ESTUARY: Hugh Smith Lk/Boca de Quadra	NA	US	AK	E	1
NassSkeena_NHGwaii	39	NASS-SKEENA ESTUARY: N Hadai Gwaii	NA	CAN	BC	E	3
Nass_Upper	40	NASS RIVER: Upper Nass	NA	CAN	BC	E	3
Nass_Gingitc	41	NASS RIVER: Gingit	NA	CAN	BC	E	1
Nass_Coastal	42	NASS RIVER: Coastal	NA	CAN/US (CAN)	AK/BC (BC)	E	2
Skeena_Alastair	43	SKEENA R, LOWER: Alastair	NA	CAN	BC	E	2
Skeena_Schul	44	SKEENA R, LOWER: Schulbuckhand	NA	CAN	BC	E	1
Skeena_Kitsmklm	45	SKEENA R, LOWER: Kitsumkalum	NA	CAN	BC	E	1
Skeena_McDon	46	SKEENA R, LOWER: McDonnel Lk/Zymoetz R	NA	CAN	BC	DD	0
Skeena_Kispiox	47	SKEENA R, MIDDLE: Kispiox R, Club	NA	CAN	BC	E	1
Skeena_Babined	48	SKEENA R, MIDDLE: Babine	NA	CAN	BC	E	14
Skeena_Nan	49	SKEENA R, MIDDLE: Nanika Lk/Morice R	NA	CAN	BC	E	1
Skeena_Upper	50	SKEENA R, UPPER	NA	CAN	BC	E	2
Hecate_EHGwaii	51	HECATE STRAIT-Q.C. SOUND: East Hadai Gwaii	NA	CAN	BC	E	1
Hecate_Strait	52	HECATE STRAIT-Q.C. SOUND: Hecate Strait	NA	CAN	BC	E	8
Hecate_Lowe	53	HECATE STRAIT-Q.C. SOUND: Lowe Lk/Granville Ch	NA	CAN	BC	E	1
Hecate_Kitla	54	HECATE STRAIT-Q.C. SOUND: Kitimat to Kitlope R	NA	CAN	BC	E	6
Hecate_QCSa	55	HECATE STRAIT-Q.C. SOUND: Queen Charlotte Sound	NA	CAN	BC	E	22
Hecate_BCR	56	HECATE STRAIT-Q.C. SOUND: Bella Coola R	NA	CAN	BC	DD	0
Hecate_Atnb	57	HECATE STRAIT-Q.C. SOUND: Atnarko R	NA	CAN	BC	E	1
Outer_NWVancouverIs	58	OUTER ISLANDS: NW Vancouver Island	NA	CAN	BC	DD	0
PgtGeorgia_Quatse	59	PUGET SOUND-GEORGIA BASIN: Quatse R/N Vancouver I	NA	CAN	BC	E	1
PgtGeorgia_Nimpk	60	PUGET SOUND-GEORGIA BASIN: Nimpkish, Mackenzie R	NA	CAN	BC	E	1
PgtGeorgia_Schoen	61	PUGET SOUND-GEORGIA BASIN: Schoen Ck/Davie R	NA	CAN	BC	DD	0
PgtGeorgia_Glend	62	PUGET SOUND-GEORGIA BASIN: Glendale Ck/Knight Inl	NA	CAN	BC	DD	0
PgtGeogria_Klin	63	PUGET SOUND-GEORGIA BASIN: Klinaklini River	NA	CAN	BC	DD	0
PgtGeorgia_Phil	64	PUGET SOUND-GEORGIA BASIN: Phillips R, Heydon Ck	NA	CAN	BC	DD	0
PgtGeorgia_Sakinaw	65	PUGET SOUND-GEORGIA BASIN: Village Bay Ck, Sakinaw	NA	CAN	BC	E	2
PgtGeorgia_Baker	66	PUGET SOUND-GEORGIA BASIN: Baker Lk/Puget Sound	NA	CAN/US (US)	BC/WA (WA)	E	1
Fraser_WidgeonLc	67	FRASER RIVER, LOWER: Widgeon Creek -- Late	NA	CAN	BC	DD	0
Fraser_Pitt	68	FRASER RIVER, LOWER: Upper Pit R -- Early Summer	NA	CAN	BC	E	1
Fraser_ChillwkES	69	FRASER RIVER, LOWER: Chilliwack Lk -- Early Summer	NA	CAN/US (CAN)	BC/WA (BC)	DD	0
Fraser_CultusL	70	FRASER RIVER, LOWER: Cultus Lk -- Late	NA	CAN/US (CAN)	BC/WA (BC)	E	1
Fraser_Harrisonc	71	FRASER RIVER, LOWER: Harrison River -- Late	NA	CAN	BC	E	1
Fraser_WeaverLe	72	FRASER RIVER, LOWER: Weaver -- Late	NA	CAN	BC	E	1
Fraser_BigSilver	73	FRASER RIVER, LOWER: Big Silver -- Late	NA	CAN	BC	E	1
Fraser_Birkenhead	74	FRASER RIVER, LILLOOET:Birkenhead -- Late	NA	CAN	BC	E	1
Fraser_ShuswpES	75	FRASER RIVER, SOUTH THOMPSON: Shuswap -- Early Summer	NA	CAN	BC	E	8
Fraser_ShuswpL	76	FRASER RIVER, SOUTH THOMPSON: Shuswap, Kamloops -- Late	NA	CAN	BC	E	14
Fraser_KamlpsES	77	FRASER RIVER, NORTH THOMPSON: Kamloops -- Early Summer	NA	CAN	BC	E	5
Fraser_Gate	78	FRASER RIVER, MIDDLE: Gates Ck and Channel-- Early Summer	NA	CAN	BC	E	1
Fraser_NahatES	79	FRASER RIVER, MIDDLE: Nahatlatch -- Early Summer	NA	CAN	BC	E	2
Fraser_TasekoES	80	FRASER RIVER, MIDDLE: Taseko -- Early Summer	NA	CAN	BC	DD	0
Fraser_ChilkoES	81	FRASER RIVER, MIDDLE: Chilko -- Early Summer	NA	CAN	BC	DD	0
Fraser_ChilkoS	82	FRASER RIVER, MIDDLE: Chilko -- Summer	NA	CAN	BC	E	1
Fraser_QuesnelSd	83	FRASER RIVER, MIDDLE: Quesnel -- Summer	NA	CAN	BC	E	13
Fraser_NadinaESe	84	FRASER RIVER, MIDDLE: Nadina, Nechako -- Early Summer	NA	CAN	BC	E	1
Fraser_NechakoS	85	FRASER RIVER, MIDDLE: Nechako -- Summer	NA	CAN	BC	E	1
Fraser_EStuart	86	FRASER RIVER, MIDDLE: Stuart -- Early Stuart	NA	CAN	BC	E	35
Fraser_StuartS	87	FRASER RIVER, MIDDLE: Stuart -- Summer	NA	CAN	BC	E	7
Fraser_BowronES	88	FRASER RIVER, UPPER: Bowron -- Early Summer	NA	CAN	BC	E	1
VancIslCoast	89	VANCOUVER ISLAND COASTAL CURRENT	NA	CAN	BC	E	2
SeasUpwell	90	SEASONAL UPWELLING CLINE	NA	US	WA	E	2
Columbia_Wen	91	COLUMBIA RIVER: Wenatchee	NA	US	WA	E	1
Columbia_Okan	92	COLUMBIA RIVER: Okanogan R/Osoyoos Lk	NA	CAN/US	BC/WA	E	1
Columbia_Red	93	COLUMBIA RIVER: Redfish Lk	NA	US	ID	E	1
Columbia_Sutt	94	COLUMBIA RIVER: Suttle Lk/Deschutes R	NA	US	OR	EXT	0
Columbia_Yak	95	COLUMBIA RIVER: Yakima R	NA	US	WA	EXT	0
Columbia_Upper	96	COLUMBIA RIVER: Upper, Headwater/Arrow, Whatsan Lk	NA	CAN/US	BC/WA	EXT	0
Columbia_Pay	97	COLUMBIA RIVER: Payette R	NA	US	ID	EXT	0
Columbia_Wall	98	COLUMBIA RIVER: Wallowa Lk	NA	US	OR	EXT	0
a These populations represent primarily lake type sockeye but include at least one monitoring site counting river type sockeye
b These populations are represented primarily by monitoring sites counting river type sockeye
c These populations only include monitoring sites counting river type sockeye
d These populations include a monitoring site that combines counts from a river and an associated spawning channel
e These populations are represented by a monitoring site that combines counts from a river and an associated spawning channel
