# Supplementary material for: Global Assessment of Extinction Risk to Populations of Sockeye Salmon Oncorhynchus nerka
Source: PLoS One. 2012 Apr 12;7(4):e34065. doi: 10.1371/journal.pone.0034065 (PMC3325247; doi:10.1371/journal.pone.0034065)
Supplement: Table S2 — Abundance trend and data set details for individual sockeye salmon monitoring sites. (XLS) [file pone.0034065.s002.xls]

## Sheet: Table S2
Table S2. Abundance trend and data set details for individual monitoring sites for each assessed sockeye salmon population. The field 'Data type' indicates the type of abundance estimate that was available (T = total, I = Index). The value provided under 'Escapement' is the median observed over the period analyzed. Slope parameter (b1) estimates from the regression of log(Escapement) against time…
Population ID	Site name	Site ID	Latitude	Longitude	Data type	Most recent 3 generations (12 years)
						Years	Escapement Count (X 1000)	b1, ln(N) vs. t	% change
4	ozernaya	1	51.4997	156.505	T	90-04	1300	-0.01	-7.25707
7	azabache	2	56.2291	162.537	I	90-04	511	-0.09	-64.6938
13	mclees	3	53.9971	-166.724	I	90-03	5.2	0.08	124.65
18	glacial	4	64.8632	-165.704	I	89-03	0.73	0.02	26.8558
18	grand_central	5	64.8956	-165.078	I	91-05	0.97	0.01	5.83817
18	salmon	6	64.9024	-165.016	I	91-05	6.6	0.17	521.894
20	alagnak	7	59.0049	-156.855	T	92-06	828	0.16	509.211
20	bear_cr	8	59.2957	-158.777	I	91-05	3.5	-0.02	-23.5929
20	bear_late	9	56.0958	-160.295	T	92-06	140	-0.02	-23.0213
20	bear_lk	10	56.1432	-160.443	T	92-06	367	0	-4.20183
20	christianson	11	54.8526	-164.257	T	91-05	42	0.04	54.3371
20	cinder	12	57.3363	-158.017	T	92-06	46	-0.02	-18.1721
20	davids_late	13	55.8486	-161.413	T	92-06	4.5	0.01	11.3921
20	eagle_cr	14	59.3102	-158.666	I	91-05	0.8	-0.09	-61.4849
20	egegik	15	58.2232	-157.355	T	92-06	1267	-0.02	-17.4291
20	elva	16	59.5807	-159.053	I	91-05	0.095	0	-5.00916
20	fenno	17	59.4221	-158.81	I	91-05	4.7	0.11	228.788
20	goodnews	18	59.1057	-161.57	T	91-05	44	0	-1.79243
20	hansen	19	59.3213	-158.701	I	91-05	8.4	-0.05	-42.4657
20	happy	20	59.3233	-158.725	I	91-05	8.6	-0.03	-25.7494
20	hidden_lake	21	59.5411	-158.765	I	91-05	2.3	0.16	493.461
20	ice	22	59.3294	-158.815	I	91-05	8.3	-0.03	-26.36
20	igushik	23	58.7376	-158.893	T	92-06	366	-0.06	-46.543
20	ilnik	24	56.597	-159.616	T	92-06	70	0.03	44.0012
20	kanektok	25	59.7633	-161.921	I	91-05	27	0.04	52.7021
20	kema	26	59.5465	-158.684	I	91-05	0.56	0.14	351.844
20	kulukak	27	58.9332	-159.773	I	89-03	19	-0.09	-60.8693
20	kvichak	28	58.9859	-156.903	T	92-06	2320	-0.1	-65.8618
20	lynx	29	59.4845	-158.922	I	91-05	1.9	0.05	75.7743
20	meshik	30	56.7646	-158.626	T	91-05	56	0.09	155.12
20	mission	31	59.275	-158.599	I	91-05	1.3	-0.05	-39.7608
20	moose	32	59.6419	-158.582	I	91-05	1.9	0.1	201.376
20	naknek	33	58.7277	-156.978	T	92-06	1536	0.06	83.3059
20	nelson	34	55.9363	-161.381	T	92-06	242	0.02	26.7162
20	north	35	55.5877	-162.371	T	91-05	9	0.06	88.2306
20	nushagak	36	59.0296	-158.311	T	92-06	504	0.03	34.6107
20	pick	37	59.5508	-159.064	I	91-05	6	0.02	20.6838
20	sandy	38	56.2448	-160.377	T	92-06	51	-0.04	-34.9548
20	stovall	39	59.4585	-158.636	I	91-05	1.2	0.11	223.47
20	swanson	40	55.0218	-163.614	I	91-05	9.7	0.02	23.701
20	togiak	41	59.0759	-160.338	T	92-06	189	0.01	15.8569
20	ugashik	42	57.4843	-157.489	T	92-06	892	-0.04	-32.8587
20	whitefish_big	43	59.2667	-158.685	I	92-05	0.55	0.01	16.1509
20	yako	44	59.2761	-158.706	I	91-05	3	0.07	113.507
21	kogrukluk	45	60.3967	-158.481	T	92-06	11	-0.02	-20.5649
22	black	46	56.4578	-158.992	T	91-05	397	-0.01	-11.5054
22	chignik	47	56.4151	-158.945	T	92-06	290	-0.01	-12.6653
22	lagoon_middle	48	55.0942	-163.205	I	91-05	24	0.03	42.74
22	mortensens	49	55.1571	-162.651	I	91-05	6.4	0.05	70.777
22	orzinski	50	55.7349	-160.085	T	91-05	31	0.04	62.5513
22	thin_point	51	55.0323	-162.64	I	91-05	25	0.05	72.0385
23	afognak	52	58.0815	-152.829	T	92-06	67	-0.16	-83.4692
23	akulura	53	57.1277	-154.04	T	92-06	12	-0.12	-71.8455
23	ayakulik	54	57.1911	-154.532	T	92-06	286	-0.05	-42.9262
23	buskin	55	57.7542	-152.487	T	92-06	15	0.06	86.3417
23	karluk	56	57.5705	-154.455	T	92-06	743	0.02	28.1081
23	little_ak	57	57.8184	-153.828	I	92-06	11	0.11	218.874
23	malina	58	58.173	-153.216	T	92-06	11	0.06	103.5
23	pasagshak	59	57.4765	-152.475	I	92-06	8	0.03	41.6066
23	pauls	60	58.39	-152.341	T	92-06	23	0	5.60254
23	saltery	61	57.5162	-152.748	T	92-06	44	-0.01	-12.653
23	station_upper	62	57.1207	-154.116	T	92-06	233	-0.02	-17.0831
23	uganik	63	57.6694	-153.39	I	92-06	29	0.01	11.7274
24	crescent	64	60.2267	-152.559	T	92-06	62	0.09	180.382
24	fish	65	61.4371	-149.77	T	92-06	48	-0.06	-46.797
24	kasilof	66	60.3618	-151.292	T	92-06	256	0.07	113.551
24	kenai	67	60.525	-151.233	T	91-05	670	0.01	8.21941
24	packers	68	60.4493	-151.911	T	86-00	30	-0.02	-18.336
24	russian_early	69	60.462	-149.984	T	92-06	40	0.04	61.4577
24	russian_late	70	60.4354	-149.993	T	92-06	75	0.03	32.6971
24	susitna	71	61.2774	-150.579	T	91-05	205	-0.02	-18.2791
25	coghill	72	61.0704	-147.922	T	92-06	30	0.06	93.4204
25	eshamy	73	60.4526	-148.104	T	92-06	27	0.05	68.1616
26	copper_delta	74	60.4818	-144.828	I	91-05	76	0	5.38483
26	copper_upper	75	61.5063	-144.423	T	87-01	402	0.04	47.1698
27	bering	76	60.1763	-144.275	I	91-05	23	-0.05	-39.4437
27	east_alsek	77	59.0727	-138.303	T	91-05	47	-0.04	-37.7504
27	italio	78	59.2897	-139.072	T	88-02	3.4	-0.05	-44.0779
27	lost	79	59.4664	-139.617	T	92-06	2.4	-0.07	-53.4001
27	redoubt	80	56.888	-135.25	T	92-06	35	0.06	91.2135
27	situk	81	59.4541	-139.574	T	92-06	59	0.02	24.5096
28	klukshu	82	60.1167	-137.025	T	93-07	13	0.02	24.454
28	village_ck	83	60.1644	-137.059	T	93-07	2.3	0.03	32.0121
29	auke	84	58.3797	-134.646	T	91-05	4	-0.09	-63.4699
29	chilkata	85	59.2497	-135.575	T	90-04	138	0	5.1444
29	chilkoot	86	59.3239	-135.557	T	91-05	51	0.04	57.6808
29	kuthai	87	59.2286	-133.229	T	92-05	4.8	0.02	25.1986
29	little_trapper	88	58.7732	-132.268	T	91-05	12	0.07	120.173
29	speel	89	58.1352	-133.72	T	91-05	7.9	-0.05	-40.0142
29	taku	90	58.424	-133.971	T	91-05	108	0.01	13.6642
29	tatsamenie	91	58.5345	-132.142	T	91-05	6	-0.01	-12.6849
35	bronsona	92	56.6856	-131.066	I	91-05	0.032	-0.18	-86.1227
35	chutinea	93	57.6504	-131.633	I	91-05	0.17	0.05	69.9361
35	porcupinea	94	57.0622	-131.739	I	91-05	0.085	0.04	52.3449
35	scuda	95	57.2791	-131.822	I	91-05	0.26	-0.08	-60.5412
35	tahltan	96	58.0139	-130.953	T	92-06	42	-0.02	-15.8444
35	verreta	97	56.6927	-131.003	I	91-05	0.15	0.06	100.923
36	fairfax	98	52.7177	-131.982	I	86-00	0.3	-0.03	-24.7569
36	mercer	99	53.5831	-132.9	I	91-05	2.5	0.06	84.879
37	mcdonald	100	55.9315	-131.804	T	90-04	80	-0.06	-48.9556
38	hugh_smith	101	55.0986	-130.661	T	91-05	7.1	-0.05	-41.3828
39	awun	102	53.6531	-132.523	I	91-05	3.5	0.05	66.0952
39	naden	103	53.9333	-132.682	I	90-04	3	-0.01	-10.0969
39	yakoun	104	53.6476	-132.203	I	91-05	4.1	-0.01	-13.141
40	club_upper	105	55.7921	-128.623	I	91-05	1	-0.24	-92.5814
40	kwinageese	106	56.194	-128.796	I	91-05	4.1	-0.04	-33.6701
40	meziadin	107	56.0248	-129.148	T	91-05	180	-0.04	-37.8817
41	gingita	108	55.222	-129.102	I	91-05	1.1	0.06	88.5065
42	diana	109	54.2409	-130.148	I	91-05	1.8	-0.01	-14.0551
42	shawatlan	110	54.3245	-130.255	I	91-05	2	0.1	214.146
43	alastair	111	54.1067	-129.182	I	89-03	2.5	-0.1	-65.889
43	southend	112	54.0679	-129.191	I	91-05	4	-0.01	-13.1023
44	schulbuckhand	113	54.3622	-128.573	I	91-05	0.7	-0.26	-94.1882
45	kitsumkalum	114	54.5178	-128.664	I	91-05	4	0.03	41.8877
47	club_lower	115	55.7602	-128.536	I	91-05	4	0.06	92.893
48	babine_four	116	55.4191	-126.689	I	88-02	10	0.07	113.158
48	babine_onethree	117	55.3362	-126.636	I	91-05	125	-0.01	-9.09678
48	babine_unacc	118	55.6974	-127.686	T	91-05	219	-0.06	-45.4266
48	four_mile	119	54.4615	-125.313	I	91-05	4	0.06	88.7898
48	fultonb	120	54.8142	-126.146	T	91-05	403	-0.02	-16.6658
48	morrison	121	55.1427	-126.286	I	91-05	15	0.17	580.872
48	nine_mile	122	55.2082	-126.585	I	91-05	1.3	0.08	132.333
48	pierre	123	54.6329	-125.853	I	91-05	21	0.06	91.5513
48	pinkutb	124	54.4458	-125.459	T	91-05	158	-0.11	-71.3566
48	six_mile	125	54.486	-125.364	I	91-05	0.7	0.24	1373.49
48	sockeye_babine	126	54.7364	-126.014	I	91-05	2.1	0.07	122.826
48	tachek	127	54.7989	-126.117	I	91-05	2	0.07	109.394
48	tahlo	128	55.2905	-126.417	I	91-05	4.5	0.06	90.8727
48	twain	129	54.6093	-125.811	I	91-05	7	0.01	15.835
49	nanika	130	54.0934	-127.477	I	90-04	15	-0.17	-83.9927
50	azuklotz	131	56.0877	-126.808	I	90-04	1.8	-0.1	-64.9533
50	salix	132	56.1308	-126.836	I	91-05	0.2	-0.06	-45.4047
51	copper_bc	133	53.1612	-131.801	I	90-04	10	0.09	162.487
52	curtis	134	53.5011	-129.863	I	90-04	5	-0.11	-71.5106
52	devon	135	53.4531	-129.772	I	90-04	3.5	0.02	29.2769
52	keecha	136	53.3095	-129.83	I	90-04	2	0.04	61.6059
52	kingkown	137	53.5106	-130.297	I	91-05	2.5	0.19	733.509
52	kooryet	138	53.342	-129.883	I	90-04	2.5	0.09	169.107
52	mikado	139	53.4319	-129.827	I	91-05	3	-0.01	-6.00845
52	quitonsta	140	53.3782	-130.187	I	86-00	2.5	-0.02	-20.4252
52	tsimtack	141	53.3809	-129.466	I	87-01	3	0.03	37.0491
53	lowe	142	53.5599	-129.563	I	89-03	2.8	-0.03	-29.3193
54	canoona	143	53.0736	-128.569	I	91-05	1.9	-0.01	-14.0027
54	evelyn	144	53.5847	-128.955	I	91-05	0.3	0.18	618.873
54	hartley	145	53.4268	-129.253	I	91-05	0.39	0.02	28.1042
54	kemanoa	146	53.4815	-128.131	I	85-99	0.1	-0.03	-28.6787
54	kitimat	147	54.0173	-128.658	I	91-05	2	0.14	345.153
54	kitlope	148	53.2109	-127.845	I	91-05	9.5	-0.07	-52.2494
55	amback	149	51.6974	-127.044	T	91-05	10	-0.1	-65.9549
55	ashlulm	150	51.689	-126.9	T	91-05	6.6	-0.07	-52.7201
55	bloomfield	151	52.857	-128.682	I	91-05	0.4	0.19	704.597
55	canoe	152	51.2628	-127.025	T	91-05	17	-0.12	-72.3955
55	dallery	153	51.6734	-127.043	T	91-05	3.2	0	4.58512
55	elchoa	154	52.4006	-127.539	I	88-02	0.025	0.14	358.327
55	genesee	155	51.6646	-126.67	T	91-05	0.6	-0.22	-90.8869
55	inziana	156	51.8302	-126.682	T	91-05	8.2	-0.11	-68.6293
55	kainet	157	52.7553	-127.882	I	91-05	1	-0.03	-25.1168
55	kimsquit	158	52.884	-127.08	I	86-00	13	-0.08	-58.3128
55	koeye	159	51.7807	-127.863	I	91-05	1	0.12	262.553
55	kwakwa	160	52.5575	-128.709	I	91-05	1.5	0.08	140.796
55	mary_cove	161	52.6174	-128.435	I	88-02	0.15	0.09	162.393
55	namu	162	51.8565	-127.866	I	91-05	1	0.07	122.649
55	neechanz	163	51.648	-126.692	I	91-05	10	-0.16	-82.586
55	owikeno	164	51.6784	-127.18	I	89-03	0.5	-0.31	-96.5648
55	price	165	52.4719	-128.736	I	88-02	0.4	0.08	148.699
55	sheemahant	166	51.7415	-126.629	I	85-99	83	-0.22	-90.9856
55	smokehouse	167	51.2851	-127.041	T	91-05	40	-0.09	-62.3964
55	tankeeah	168	52.2977	-128.262	T	91-05	0.44	0.14	386.596
55	wannock	169	51.6803	-127.255	I	85-99	80	-0.18	-85.9531
55	washwash	170	51.8535	-126.666	I	91-05	10	-0.08	-56.2694
57	atnarkoa	171	52.3761	-126.091	I	91-05	25	-0.03	-26.8892
59	quatse	172	50.6989	-127.479	I	92-06	0.2	0.19	701.926
60	nimpkish	173	50.5669	-126.979	I	92-06	32	0	-2.40971
65	sakinaw	174	49.6516	-124.069	T	92-06	0.087	-0.19	-87.883
65	village_by	175	50.1651	-125.187	T	92-06	0.09	-0.3	-96.1427
66	baker	176	48.5363	-121.741	T	92-06	4.9	0.04	59.1971
68	pitt_upper	177	49.541	-122.608	T	92-06	43	0.15	419.67
70	cultus	178	49.088	-121.963	T	92-06	1.9	-0.1	-66.0995
71	harrisona	179	49.2163	-121.946	I	92-06	8.6	0.22	997.961
72	weaverb	180	49.314	-121.876	T	92-06	49	-0.02	-21.7706
73	big_silver	181	49.5763	-121.828	I	92-06	4.7	0.25	1512.92
74	birkenhead	182	50.3064	-122.607	T	92-06	53	0.01	6.65718
75	anstey	183	51.132	-118.9	I	92-06	1.9	0.07	110.218
75	cayenne	184	51.3206	-119.319	I	94-06	0.16	-0.27	-90.8471
75	eagle_rv	185	50.8431	-119.011	I	92-06	2.1	0.01	17.4947
75	mcnomee	186	51.2644	-118.946		93-06	0.67	-0.23	-89.6775
75	perry	187	50.9951	-118.69		92-06	0.36	-0.02	-20.6563
75	scotch	188	50.9072	-119.492	T	92-06	5.1	0.04	62.8875
75	seymour	189	51.2385	-118.959	I	92-06	21	0.04	51.8484
75	yard	190	50.907	-118.82		94-06	0.59	-0.02	-18.4259
76	adams_rv	191	50.8939	-119.55	T	92-06	35	0.13	307.362
76	anstey_late	192	51.132	-118.9	I	92-06	0.73	0.08	153.203
76	eagle_rv_late	193	50.8431	-119.011	I	92-06	0.34	0.09	173.023
76	hiuihill	194	50.9224	-119.633		92-06	0.43	0.11	246.783
76	hunakwa	195	51.1361	-118.919		92-06	0.32	0.14	370.463
76	little_bc	196	50.8664	-119.599	I	92-06	9.1	0.14	342.988
76	momich_late	197	51.3332	-119.421		92-06	0.013	0.17	519.533
76	nikiwkwaia	198	51.7414	-119.144		92-06	0.65	-0.05	-40.3269
76	pass_late	199	51.0744	-119.785		92-06	0.047	0.13	331.608
76	scotch_late	200	50.9072	-119.492	T	92-06	1.1	0.12	279.445
76	seymour_late	201	51.2385	-118.959	I	92-06	0.3	0.32	3188.17
76	shuswap_lk	202	50.9531	-119.19		92-06	1.9	-0.18	-86.4842
76	shuswap_lower	203	50.6885	-119.059	I	92-06	4.7	0.1	192.454
76	shuswap_middle	204	50.4333	-118.751	I	92-06	0.24	0.15	431.212
76	tappen	205	50.7735	-119.336		92-06	0.32	0	1.92649
76	thompson_south	206	50.6804	-120.334	I	92-06	0.07	-0.17	-84.4944
77	barriere	207	51.1731	-120.14	I	92-06	0.28	0.09	168.618
77	fennell	208	51.3524	-119.723	I	92-06	8.7	-0.08	-56.3058
77	harper	209	51.319	-119.88	I	92-06	0.13	0.01	12.7617
77	raft	210	51.6315	-119.993	I	92-06	7.2	0.07	117.357
77	thompson_north	211	50.6843	-120.34		92-06	0.85	0.66	145232
78	gatesb	212	50.5517	-122.473	T	92-06	10	-0.1	-67.217
79	nahatlatch_lk	213	50.0078	-121.715	I	92-06	0.49	-0.13	-74.8596
79	nahatlatch_rv	214	49.9792	-121.523	I	92-06	3.5	-0.06	-48.7944
82	chilko	215	52.095	-123.462	T	92-06	562	-0.04	-38.4641
83	blue_lead	216	52.6154	-120.384		92-06	2.6	-0.21	-89.8259
83	cameron	217	52.8262	-120.809		92-06	5.1	-0.09	-63.9251
83	deception	218	52.6525	-120.95		92-06	4.4	0.13	313.536
83	grain	219	52.6014	-121.02		92-06	0.57	0.16	510.004
83	horseflyb	220	52.4654	-121.389	T	92-06	181	-0.02	-15.5211
83	little_horsefly	221	52.3621	-121.397		92-06	3.9	-0.03	-24.6792
83	mckinley	222	52.2888	-121.07	T	92-06	36	-0.01	-7.39289
83	mitchell	223	52.7784	-120.804	T	92-06	89	-0.03	-25.5975
83	moffat	224	52.3267	-121.409		92-06	3.2	-0.12	-74.0766
83	penfold	225	52.7814	-120.796		92-06	0.23	0.34	4118.5
83	roaring	226	52.6862	-120.904		92-06	1.3	0.11	220.308
83	summit	227	52.6142	-120.343		92-06	3.4	-0.12	-74.0469
83	wasko	228	52.5617	-121.001		92-06	5	0.15	402.535
84	nadina_esb	229	53.9787	-126.504	T	92-06	9.6	0.04	49.5952
85	stellako	230	54.0561	-124.884	T	92-06	138	0.01	12.4244
86	ankwill	231	55.6577	-126.192	I	92-06	1.2	-0.11	-68.9238
86	bivouac	232	55.0759	-125.569	I	92-06	0.76	-0.16	-82.1219
86	blackwater	233	55.7252	-126.306		92-06	0.11	-0.07	-51.6377
86	blanchette	234	55.2763	-125.752	I	92-06	0.15	-0.07	-55.6782
86	crow	235	55.2844	-125.998	I	92-06	0.74	-0.13	-75.8689
86	driftwood	236	55.6993	-126.251	I	92-06	3	-0.27	-95.1354
86	dust	237	55.3102	-126.028	T	92-06	2	-0.13	-77.2771
86	felix	238	54.7866	-125.368		92-06	8.6	-0.13	-77.106
86	fifteen_mile	239	55.3315	-125.766	I	92-06	0.21	-0.07	-55.1858
86	five_mile	240	55.4595	-125.937		92-06	0.51	-0.08	-57.9711
86	fleming	241	54.7693	-125.414	I	92-06	0.54	-0.14	-78.7809
86	forfar	242	55.0434	-125.469	T	92-06	5.5	-0.13	-76.7045
86	forsythe	243	55.5436	-126.09	I	92-06	0.53	-0.11	-70.9455
86	french	244	55.6586	-126.167		92-06	0.43	-0.17	-84.0699
86	frypan	245	55.5238	-126.073	I	92-06	1.3	-0.1	-66.2687
86	gluske	246	55.0571	-125.515	T	92-06	3.9	-0.16	-82.2703
86	hooker	247	55.2691	-125.984	I	92-06	0.26	-0.14	-78.4867
86	hudson	248	55.4835	-125.981	I	92-06	0.15	-0.15	-81.5008
86	kazchek	249	54.8849	-125.172	I	92-06	0.23	-0.11	-68.7696
86	kotsine	250	55.8198	-126.436		92-06	0.52	-0.14	-79.3708
86	kynock	251	55.0045	-125.394	T	92-06	11	-0.12	-72.5129
86	leo	252	55.0871	-125.584		92-06	0.91	-0.05	-39.415
86	lion	253	55.7683	-126.355		92-06	0.45	-0.14	-77.919
86	mcdougall	254	55.2301	-126.003		92-06	0.16	-0.13	-76.181
86	middle_rossette	255	54.968	-125.336		92-06	0.045	-0.14	-77.6488
86	narrows	256	55.1697	-125.719	I	92-06	2.5	-0.05	-44.3454
86	paula	257	54.7821	-125.387	I	92-06	1.6	-0.13	-77.1132
86	point	258	55.2314	-125.972	I	92-06	0.55	-0.16	-82.2775
86	porter	259	55.7797	-126.38		92-06	0.95	-0.09	-64.0176
86	rossette	260	54.9685	-125.341		92-06	5.7	-0.14	-78.033
86	sakeniche	261	55.153	-125.771	I	92-06	0.42	-0.14	-77.8149
86	sandpoint	262	55.1294	-125.668	I	92-06	0.98	-0.12	-73.0286
86	shale	263	55.2766	-125.726	I	92-06	0.93	-0.12	-72.0111
86	sinta	264	55.3022	-126.03		92-06	1.6	-0.05	-40.6397
86	twentyfive_mile	265	55.2676	-125.717	I	92-06	0.54	-0.39	-98.6812
87	kazchek_late	266	54.8849	-125.172	I	92-06	0.44	-0.11	-70.1816
87	kuzkwa	267	54.7884	-124.88	T	92-06	3.3	-0.15	-81.0987
87	middle_summer	268	54.8671	-125.121		92-06	13	-0.14	-78.503
87	pinchi	269	54.5787	-124.496	I	92-06	4.3	0.05	77.8117
87	sakeniche_late	270	55.153	-125.771	I	92-06	0.12	-0.14	-79.112
87	tachie	271	54.6631	-124.776	T	92-06	51	-0.13	-76.7946
88	bowron	272	54.0586	-121.823	I	92-06	4.8	-0.11	-69.2062
89	gcl	273	49.3629	-124.977	T	92-06	195	0.05	78.9578
89	sproat	274	49.293	-124.882	T	92-06	170	0.01	7.59436
90	pleasant	275	48.036	-124.382	I	89-03	0.56	0.12	289.068
90	quinault	276	47.4753	-123.869	T	91-05	31	0	-4.19316
91	wenatchee	277	47.5691	-120.589	T	92-06	11	0.07	120.522
92	okanogan	278	48.9146	-119.423	T	92-06	26	0.12	290.565
93	redfish	279	44.1684	-114.9	T	88-02	0.002	-0.1	-68.2873
a These monitoring sites count river type sockeye
b These monitoring sites include the combined counts of the river and associated spawning channel
